# Supplementary material for: Sarcopenia and Nutrition in Elderly Rheumatoid Arthritis Patients: A Cross-Sectional Study to Determine Prevalence and Risk Factors
Source: Nutrients. 2023 May 24;15(11):2440. doi: 10.3390/nu15112440 (PMC10255254; doi:10.3390/nu15112440)
Supplement: Supplementary file 1 [file nutrients-15-02440-s001.zip]

Archive with 1 entries (1 files):
- nutrients-2416132-supplementary.pdf
